# Supplementary material for: Additive Anti-Tumor Effects of Lovastatin and Everolimus In Vitro through Simultaneous Inhibition of Signaling Pathways
Source: PLoS One. 2015 Dec 4;10(12):e0143830. doi: 10.1371/journal.pone.0143830 (PMC4670204; doi:10.1371/journal.pone.0143830)
Supplement: S1 Table — Single values (at least 6 for each drug concentration per cell line experiment) are shown of the cell viability data after the shorter drug incubation time, normalized for comparison between experiments by dividing the raw data of each single experiment by the mean of the untreated simultaneous control. (XLSX) [file pone.0143830.s023.xlsx]

## Sheet: Bon1 72h 4x SPSS
BON1, GOT, H727, Huh7 cells:				Concentration	BON1 cell viability		Concentration	GOT cell viability		Concentration	H727 cell viability		Concentrations	HepG2 cell viability		Concentration	Huh7cell viability		MPC, MTT cells:			Concentration	MPC cell viability		Concentration	MTT cell viability
1: conrol DMSO				1	0.974		1	0.978		1	0.876		1	0.988		1	0.886		1: control DMSO			1	1.87719		1	1.71692
2: 72h lovastatin 5 μM				1	0.993		1	0.971		1	0.809		1	1.049		1	1		2: 72h lovastatin 10 μM			1	1.93223		1	1.80254
3: 72h lovastatin 10 μM				1	0.939		1	0.923		1	1.076		1	0.939		1	1		3: 48h everolimus 10 nM			1	1.92371		1	1.73679
4:72h lovastatin 20 μM				1	1.025		1	1.124		1	1.164		1	0.98		1	1.084		4: combintion 72h lovastatin 10 μM/ 48h everolimus 10 nM			1	1.91665		1	1.7016
5: 48h everolimus 10 nM				1	1.021		1	0.971		1	1.025		1	1.008		1	0.988					1	1.91244		1	1.7616
6: combintion 72h lovastatin 5 μM/ 48h everolimus 10 nM				1	1.048		1	1.034		1	1.051		1	1.037		1	1.042					1	1.91244		1	1.80099
7: combintion 72h lovastatin 10 μM/ 48h everolimus 10 nM				1	0.99		1	1.035		1	1.035		1	0.926		1	1.04					1	1.91244		1	1.76497
8: combintion 72h lovastatin 20 μM/ 48h everolimus 10 nM				1	0.953		1	1.036		1	1.072		1	1.087		1	0.971					1	1.91244		1	1.96655
				1	0.993		1	1.022		1	1.077		1	1.02		1	1.033					1	1.96589		1	1.83676
each color is corresponding to one single experiment				1	1.056		1	0.998		1	1.015		1	0.933		1	1.018					1	1.98047		1	1.89135
				1	0.919		1	0.963		1	0.901		1	1.003		1	0.984					1	1.99802		1	1.91745
				1	1.088		1	0.946		1	0.901		1	1.03		1	0.956					1	1.98785		1	1.82671
				1	0.944		1	1.04		1	0.873		1	0.911		1	1.039					1	1.84209		1	2.00107
				1	0.852		1	1.03		1	1.023		1	0.979		1	0.988					1	1.89648		1	1.99615
				1	0.931		1	0.999		1	0.959		1	0.977		1	0.94					1	2.00049		1	2.00378
				1	1.024		1	1		1	1.034		1	1.059		1	1.042					1	1.98675		1	1.99726
				1	1.116		1	0.978		1	1.034		1	1.035		1	0.994					1	1.95725		1	1.73882
				1	1.133		1	0.953		1	1.077		1	1.039		1	0.997					1	1.96254		1	1.72528
				1	0.907		2	1.075		1	0.914		1	0.904		1	1.013					1	1.97605		1	1.7064
				1	1.109		2	0.964		1	0.925		1	0.99		1	1.027					1	1.97859		1	1.73747
				1	1.057		2	1.034		1	1.107		1	0.989		1	0.999					1	1.93672		1	1.70074
				1	1.001		2	0.929		1	1.112		1	0.932		1	1.037					1	1.95806		1	1.76516
				1	1.068		2	0.902		1	1.022		1	1.098		1	0.964					1	2.00621		1	1.82079
				1	0.857		2	0.964		1	0.92		1	1.087		1	0.961					1	1.98609		1	1.97187
				2	1.026		2	0.999		1	0.981		2	0.874		2	0.918					2	1.60586		2	1.63451
				2	1.197		2	0.993		1	0.992		2	0.906		2	1.064					2	1.63572		2	1.54901
				2	1.056		2	0.976		1	1.031		2	0.902		2	1.1022					2	1.69724		2	1.89839
				2	1.094		2	0.865		1	1.042		2	0.91		2	1.207					2	1.74395		2	1.91717
				2	1.056		2	0.92		1	0.977		2	0.89		2	1.187					2	1.52178		2	1.29128
				2	1.101		2	0.916		1	0.977		2	0.931		2	1.135					2	1.49338		2	1.59507
				2	1.016		2	0.903		2	1.004		2	0.913		2	0.895					2	1.7389		2	1.64404
				2	1.105		2	0.964		2	0.968		2	0.909		2	0.948					2	1.39643		2	1.40152
				2	1.148		2	0.995		2	0.907		2	0.92		2	0.833					2	1.06611		2	1.36423
				2	1.117		2	0.929		2	1.015		2	0.896		2	0.933					2	1.29896		2	1.5891
				2	1.114		2	0.918		2	1.076		2	0.799		2	0.931					2	1.41181		2	1.55753
				2	1.166		2	0.832		2	0.768		2	0.826		2	0.877					2	1.12464		2	1.69982
				2	0.895		3	0.999		2	0.797		2	1.014		2	1.02					2	1.11392		2	1.55398
				2	0.964		3	1.006		2	0.916		2	1.026		2	1.026					2	1.13473		2	1.46988
				2	0.923		3	1.096		2	0.963		2	0.973		2	1.029					2	1.05212		2	1.53296
				2	0.741		3	1.047		2	0.75		2	0.864		2	1.023					2	0.850857		2	1.46084
				2	0.855		3	1.061		2	0.802		2	0.943		2	1.036					2	1.91143		2	1.78166
				2	0.771		3	1.089		2	0.885		2	0.964		2	0.94					2	1.84885		2	1.71842
				2	1.09		3	0.97		2	0.771		2	0.626		2	1.037					2	1.79015		2	1.63691
				2	1.061		3	0.974		2	0.654		2	0.63		2	1.027					2	1.7766		2	1.74327
				2	1.026		3	0.984		2	0.804		2	0.737		2	1.044					2	1.71699		2	1.60679
				2	0.757		3	0.985		2	0.852		2	0.667		2	1.016					2	1.76062		2	1.59243
				2	1.033		3	1.05		2	0.863		2	0.663		2	0.919					2	1.82464		2	1.61632
				2	0.976		3	1.006		2	0.863		2	0.691		2	0.905					2	1.86587		2	1.76975
				3	1.012		3	0.881		2	0.88		3	0.621		3	1.064					3	1.46354		3	1.57565
				3	1.076		3	0.947		2	0.897		3	0.768		3	1.014					3	1.55826		3	1.63702
				3	1.078		3	0.976		2	1.05		3	0.768		3	1.052					3	1.55168		3	1.46667
				3	0.964		3	0.977		2	1.005		3	0.719		3	0.992					3	1.69347		3	1.40486
				3	1		3	0.898		2	0.858		3	0.747		3	1.026					3	1.60451		3	1.35889
				3	0.982		3	0.885		2	0.858		3	0.776		3	1.008					3	1.79756		3	1.38183
				3	0.947		4	0.978		2	0.893		3	0.826		3	1.074					3	1.65025		3	1.64385
				3	1.206		4	0.964		2	0.908		3	0.93		3	0.997					3	1.58664		3	1.4221
				3	1.123		4	1.068		2	0.821		3	0.933		3	1.078					3	1.72616		3	1.78293
				3	1.039		4	0.964		2	0.866		3	0.836		3	1.001					3	1.81571		3	1.46586
				3	1.082		4	0.978		2	0.779		3	0.819		3	1.049					3	1.81336		3	1.85292
				3	1.12		4	1.04		2	0.832		3	0.853		3	0.961					3	1.81512		3	1.86018
				3	0.933		4	0.936		3	0.912		3	0.776		3	0.975					3	1.69699		3	1.66776
				3	0.828		4	0.96		3	0.917		3	0.859		3	0.949					3	1.6281		3	1.52802
				3	0.85		4	0.985		3	1.102		3	0.868		3	0.991					3	1.51087		3	1.72959
				3	0.949		4	0.979		3	0.824		3	0.896		3	0.943					3	1.53578		3	1.79034
				3	0.967		4	1.03		3	0.845		3	0.909		3	0.87					3	1.99284		3	1.22716
				3	1.006		4	1.016		3	0.798		3	0.8616		3	0.886					3	2.02071		3	1.20894
				3	1.007		4	0.694		3	0.807		3	0.5		3	0.902					3	2.02305		3	1.21408
				3	0.97		4	0.851		3	0.895		3	0.491		3	0.905					3	2.0186		3	1.12459
				3	0.956		4	0.907		3	0.947		3	0.5		3	0.885					3	1.94726		3	1.14872
				3	1.166		4	0.948		3	0.838		3	0.529		3	0.895					3	1.97457		3	1.1348
				3	1.075		4	0.88		3	0.869		3	0.535		3	0.909					3	2.01977		3	1.29732
				3	1.107		4	0.898		3	0.849		3	0.528		3	0.871					3	2.03498		3	1.31654
				4	0.866		5	0.805		3	0.836		4	0.503		4	0.994					4	0.859257		4	0.750073
				4	0.863		5	0.763		3	0.975		4	0.442		4	0.954					4	0.867643		4	0.754668
				4	0.76		5	0.742		3	1.109		4	0.482		4	0.879					4	0.873481		4	0.736487
				4	0.967		5	0.867		3	0.809		4	0.543		4	0.898					4	0.818772		4	0.78985
				4	0.979		5	0.881		3	0.67		4	0.56		4	0.922					4	0.905272		4	0.771738
				4	0.982		5	0.943		3	0.841		4	0.548		4	0.968					4	0.908336		4	0.765929
				4	0.985		5	0.837		3	0.705		4	0.561		4	0.954					4	1.02465		4	0.799563
				4	1.0948		5	0.885		3	0.699		4	0.598		4	1.004					4	0.996936		4	0.790842
				4	1.039		5	0.86		3	0.812		4	0.625		4	0.987					4	0.773367		4	0.633969
				4	1.237		5	0.945		3	0.812		4	0.584		4	1.025					4	0.808168		4	0.792727
				4	1.062		5	0.943		3	0.79		4	0.618		4	0.984					4	0.810343		4	0.746124
				4	1.151		5	0.889		3	0.852		4	0.571		4	1.021					4	0.772727		4	0.720098
				4	0.737		5	0.637		3	0.756		4	0.718		4	0.78					4	0.86653		4	0.734843
				4	0.709		5	0.818		3	0.756		4	0.70475		4	0.761					4	0.85933		4	0.747451
				4	0.724		5	0.852		3	0.771		4	0.694		4	0.761					4	0.749772		4	0.801672
				4	0.8		5	0.946		3	0.882		4	0.681		4	0.758					4	0.745771		4	0.807149
				4	0.844		5	0.957		3	0.893		4	0.726		4	0.768					4	1.43662		4	1.07171
				4	0.764		5	0.832		3	0.817		4	0.70475		4	0.78					4	1.54374		4	1.06894
				4	0.69		6	0.929		4	1.02		4	0.33		4	0.701					4	1.32469		4	1.08524
				4	0.557		6	0.916		4	0.963		4	0.337		4	0.729					4	1.33403		4	1.07224
				4	0.526		6	0.895		4	0.778		4	0.338		4	0.722					4	1.33451		4	0.940175
				4	0.739		6	0.895		4	0.86		4	0.34		4	0.729					4	1.2258		4	1.02893
				4	0.83		6	0.95		4	0.927		4	0.347		4	0.732					4	1.38166		4	1.01059
				4	0.827		6	0.992		4	0.804		4	0.363		4	0.712					4	1.34185		4	1.04015
				5	0.821		6	0.974		4	0.766		5	0.702		5	0.843
				5	0.864		6	0.937		4	0.963		5	0.707		5	0.661
				5	0.792		6	0.967		4	0.766		5	0.702		5	0.636
				5	0.82		6	0.883		4	0.958		5	0.833		5	0.484
				5	0.788		6	0.847		4	0.968		5	0.837		5	0.61
				5	0.817		6	0.886		4	0.849		5	0.784		5	0.614
				5	0.715		6	0.953		4	0.761		5	0.812		5	0.649
				5	0.815		6	0.926		4	0.83		5	0.732		5	0.678
				5	0.732		6	0.714		4	1.055		5	0.725		5	0.644
				5	0.764		6	0.897		4	0.777		5	0.796		5	0.638
				5	0.887		6	0.885		4	0.809		5	0.718		5	0.619
				5	0.812		6	0.882		4	0.793		5	0.785		5	0.653
				5	0.716		7	0.874		4	0.597		5	0.84		5	0.723
				5	0.833		7	0.874		4	0.654		5	0.808		5	0.726
				5	0.778		7	0.888		4	0.688		5	0.846		5	0.678
				5	0.837		7	0.895		4	0.688		5	0.921		5	0.691
				5	0.81		7	0.839		4	0.71		5	0.919		5	0.787
				5	0.72		7	0.867		4	0.716		5	0.898		5	0.713
				5	0.59		7	0.941		4	0.729		5	0.706		5	0.694
				5	0.601		7	0.938		4	0.714		5	0.754		5	0.722
				5	0.643		7	0.906		4	0.725		5	0.812		5	0.653
				5	0.535		7	0.876		4	0.756		5	0.851		5	0.75
				5	0.613		7	0.886		4	0.802		5	0.875		5	0.722
				5	0.593		7	0.914		4	0.752		5	0.881		5	0.719
				6	0.856		7	0.925		5	0.907		6	0.735		6	0.673
				6	0.81		7	0.944		5	0.824		6	0.8		6	0.673
				6	0.803		7	0.85		5	0.809		6	0.711		6	0.679
				6	0.826		7	0.839		5	0.783		6	0.821		6	0.6622
				6	0.845		7	0.82		5	0.732		6	0.825		6	0.652
				6	0.826		7	0.845		5	0.793		6	0.727		6	0.634
				6	0.873		8	0.929		5	0.693		6	0.745		6	0.657
				6	0.832		8	0.853		5	0.688		6	0.859		6	0.537
				6	0.832		8	0.943		5	0.652		6	0.762		6	0.478
				6	0.89		8	0.839		5	0.812		6	0.775		6	0.512
				6	0.861		8	0.846		5	1.004		6	0.839		6	0.469
				6	0.927		8	0.846		5	0.812		6	0.806		6	0.399
				6	0.803		8	0.95		5	0.718		6	0.896		6	0.608
				6	0.797		8	0.858		5	0.745		6	0.804		6	0.611
				6	0.814		8	0.9		5	0.798		6	0.885		6	0.592
				6	0.902		8	0.807		5	0.959		6	0.949		6	0.646
				6	0.836		8	0.865		5	0.745		6	0.889		6	0.672
				6	0.859		8	0.819		5	0.793		6	0.894		6	0.662
				6	0.549		8	0.876		5	0.733		6	0.568		6	0.687
				6	0.593		8	0.897		5	0.773		6	0.595		6	0.653
				6	0.583		8	0.783		5	0.818		6	0.536		6	0.667
				6	0.663		8	0.665		5	0.846		6	0.533		6	0.66
				6	0.489		8	0.69		5	1.039		6	0.59		6	0.653
				6	0.671		8	0.781		5	0.869		6	0.65		6	0.629
				7	0.838					5	0.779		7	0.674		7	0.717
				7	0.848					5	0.691		7	0.637		7	0.673
				7	0.848					5	1.118		7	0.543		7	0.709
				7	0.823					5	0.885		7	0.523		7	0.663
				7	0.86					5	0.863		7	0.654		7	0.63
				7	0.815					5	0.756		7	0.649		7	0.648
				7	0.8652					6	0.778		7	0.594		7	0.679
				7	0.838					6	0.649		7	0.698		7	0.711
				7	0.85					6	0.747		7	0.568		7	0.685
				7	0.901					6	0.84		7	0.628		7	0.668
				7	0.841					6	0.886		7	0.615		7	0.723
				7	0.896					6	0.78		7	0.638		7	0.653
				7	0.81					6	0.807		7	0.759		7	0.557
				7	0.654					6	0.745		7	0.816		7	0.554
				7	0.69					6	0.688		7	0.947		7	0.56
				7	0.737					6	0.844		7	0.823		7	0.598
				7	0.546					6	0.704		7	0.741		7	0.608
				7	0.534					6	0.735		7	0.759		7	0.605
				7	0.554					6	0.723		7	0.407		7	0.642
				7	0.465					6	0.648		7	0.398		7	0.542
				7	0.515					6	0.686		7	0.387		7	0.608
				7	0.551					6	0.804		7	0.372		7	0.559
				7	0.429					6	0.911		7	0.373		7	0.594
				7	0.5028					6	0.675		7	0.388		7	0.639
				8	0.855					6	0.852		8	0.458		8	0.608
				8	0.821					6	0.875		8	0.454		8	0.592
				8	0.856					6	0.795		8	0.478		8	0.6
				8	0.772					6	1.101		8	0.364		8	0.58
				8	0.841					6	0.908		8	0.503		8	0.544
				8	0.876					6	0.886		8	0.486		8	0.57
				8	0.91					6	0.771		8	0.558		8	0.7
				8	0.864					6	0.668		8	0.497		8	0.659
				8	0.979					6	0.595		8	0.511		8	0.664
				8	0.884					6	0.592		8	0.504		8	0.621
				8	0.933					6	0.546		8	0.494		8	0.606
				8	0.827					6	0.561		8	0.48		8	0.632
				8	0.622					7	0.6586		8	0.72		8	0.579
				8	0.539					7	0.315		8	0.634		8	0.538
				8	0.677					7	0.366		8	0.624		8	0.554
				8	0.567					7	0.819		8	0.604		8	0.541
				8	0.473					7	0.943		8	0.583		8	0.544
				8	0.531					7	0.85		8	0.633		8	0.509
				8	0.44					7	0.823		8	0.328		8	0.625
				8	0.502					7	0.823		8	0.326		8	0.563
				8	0.329					7	0.807		8	0.322		8	0.559
				8	0.268					7	0.755		8	0.319		8	0.466
				8	0.385					7	0.719		8	0.329		8	0.521
				8	0.429					7	0.657		8	0.331		8	0.549
										7	0.696
										7	0.713
										7	0.734
										7	0.879
										7	0.852
										7	0.739
										7	0.773
										7	0.897
										7	0.829
										7	0.875
										7	0.807
										7	0.818
										7	0.695
										7	0.679
										7	0.71
										7	0.744
										7	0.725
										7	0.74
										8	0.742
										8	0.593
										8	0.613
										8	0.732
										8	0.804
										8	0.685
										8	0.781
										8	0.771
										8	0.812
										8	0.6
										8	0.724
										8	0.615
										8	0.809
										8	0.738
										8	0.739
										8	0.638
										8	0.738
										8	0.766
										8	0.716
										8	0.744
										8	0.705
										8	0.484
										8	0.586
										8	0.58
										8	0.679
										8	0.676
										8	0.637
										8	0.622
										8	0.618
										8	0.698
