# Supplementary material for: Additive Anti-Tumor Effects of Lovastatin and Everolimus In Vitro through Simultaneous Inhibition of Signaling Pathways
Source: PLoS One. 2015 Dec 4;10(12):e0143830. doi: 10.1371/journal.pone.0143830 (PMC4670204; doi:10.1371/journal.pone.0143830)
Supplement: S2 Table — Single values (at least 6 for each drug concentration per cell line experiment) are shown of the cell viability data after the longer drug incubation time, normalized for comparison between experiments by dividing the raw data of each single experiment by the mean of the untreated simultaneous control. (XLSX) [file pone.0143830.s024.xlsx]

## Sheet: Bon1 144h 3x SPSS
					Concentration	BON1 cell viability		Concentration	GOT cell viability		Concentration	H727 cell viability		Concentration	HepG2 cell viability
1: conrol DMSO					1	0.905		1	1.013		1	0.831		1	1.024
2: 144h lovastatin 5 μM					1	0.96		1	1.071		1	1.121		1	1.031
3: 144h lovastatin 10 μM					1	1		1	0.989		1	1.052		1	1.041
4: 144h lovastatin 20 μM					1	1.163		1	0.95		1	0.952		1	0.916
5: 120h everolimus 10 nM					1	0.978		1	0.979		1	1.017		1	0.98
6: combination 144h lovastatin 5 μM/120h everolimus 10 nM					1	0.994		1	0.998		1	1.028		1	1.008
7: combination 144h lovastatin 10 μM/120h everolimus 10 nM					1	0.937		1	0.99		1	1.016		1	0.983
8: combination 144h lovastatin 20 μM/ 120h everolimus 10 nM					1	1.066		1	1.041		1	1.042		1	0.983
					1	1.028		1	0.991		1	0.971		1	1.006
each color is corresponding to one single experiment					1	1.048		1	1.007		1	1.006		1	1.033
					1	0.908		1	0.976		1	0.909		1	1.032
					1	1.011		1	0.996		1	1.056		1	0.963
					1	0.955		1	0.913		1	0.941		1	1.006
					1	1.031		1	0.968		1	0.938		1	1.022
					1	0.99		1	0.981		1	1.004		1	0.949
					1	1.043		1	1.083		1	1.034		1	1.016
					1	1.015		1	1.069		1	1.079		1	1.002
					1	0.966		1	0.987		1	1.004		1	1.005
					2	0.884		2	0.921		2	0.738		1	0.93
					2	0.926		2	0.926		2	0.848		1	1.009
					2	0.915		2	0.989		2	0.776		1	1
					2	0.913		2	0.931		2	0.669		1	1.045
					2	0.947		2	0.897		2	0.779		1	1.041
					2	0.995		2	0.96		2	0.714		1	0.976
					2	0.88		2	0.924		2	0.816		2	0.807
					2	0.919		2	0.942		2	0.828		2	0.887
					2	0.951		2	0.998		2	0.858		2	0.933
					2	0.899		2	0.915		2	0.688		2	0.775
					2	0.827		2	0.926		2	0.627		2	0.78
					2	0.771		2	0.953		2	0.755		2	0.723
					2	1.029		2	0.808		2	0.883		2	0.798
					2	0.994		2	0.852		2	0.913		2	0.943
					2	1.039		2	0.913		2	0.855		2	0.906
					2	0.821		2	0.918		2	0.828		2	0.946
					2	0.93		2	1.022		2	0.84		2	0.834
					2	0.981		2	0.955		2	0.795		2	0.926
					3	0.895		3	0.907		3	0.659		2	0.894
					3	0.909		3	0.965		3	0.645		2	0.954
					3	0.911		3	0.955		3	0.703		2	0.88
					3	0.937		3	0.989		3	0.686		2	0.934
					3	0.977		3	1.11		3	0.638		2	0.973
					3	0.95		3	1.11		3	0.61		2	0.923
					3	0.858		3	0.974		3	0.636		2	0.717
					3	0.973		3	0.999		3	0.676		2	0.684
					3	0.987		3	0.986		3	0.708		2	0.615
					3	0.998		3	0.991		3	0.755		2	0.601
					3	1.04		3	1.016		3	0.688		2	0.615
					3	0.906		3	1.006		3	0.729		2	0.659
					3	0.967		3	0.703		3	0.581		3	0.74
					3	0.971		3	0.836		3	0.574		3	0.689
					3	0.947		3	0.865		3	0.659		3	0.727
					3	1.066		3	0.899		3	0.632		3	0.663
					3	1.049		3	0.832		3	0.639		3	0.628
					3	0.928		3	0.779		3	0.662		3	0.662
					4	0.915		4	0.829		4	0.503		3	0.738
					4	0.975		4	0.926		4	0.552		3	0.795
					4	0.864		4	0.82		4	0.497		3	0.696
					4	0.988		4	0.863		4	0.662		3	0.816
					4	1.016		4	0.921		4	0.503		3	0.847
					4	0.992		4	0.955		4	0.579		3	0.73
					4	0.718		4	0.937		4	0.453		3	0.854
					4	0.715		4	0.942		4	0.496		3	0.826
					4	0.808		4	0.921		4	0.429		3	0.828
					4	0.962		4	0.985		4	0.642		3	0.8104
					4	0.943		4	1.017		4	0.577		3	0.734
					4	0.863		4	1.006		4	0.544		3	0.81
					4	0.667		4	0.66		4	0.401		3	0.434
					4	0.608		4	0.765		4	0.373		3	0.379
					4	0.576		4	0.826		4	0.313		3	0.408
					4	0.887		4	0.706		4	0.388		3	0.409
					4	0.848		4	0.863		4	0.458		3	0.411
					4	0.825		4	0.853		4	0.451		3	0.394
					5	0.715		5	0.689		5	0.686		4	0.502
					5	0.786		5	0.742		5	0.752		4	0.458
					5	0.699		5	0.723		5	0.731		4	0.434
					5	0.723		5	0.704		5	0.659		4	0.441
					5	0.768		5	0.718		5	0.545		4	0.499
					5	0.853		5	0.771		5	0.759		4	0.407
					5	0.365		5	0.856		5	0.678		4	0.476
					5	0.47		5	0.866		5	0.712		4	0.515
					5	0.475		5	0.874		5	0.664		4	0.517
					5	0.81		5	0.9		5	0.708		4	0.49
					5	0.802		5	0.924		5	0.747		4	0.505
					5	0.774		5	0.932		5	0.662		4	0.49
					5	0.479		5	0.803		5	0.481		4	0.544
					5	0.559		5	0.684		5	0.509		4	0.563
					5	0.614		5	0.702		5	0.561		4	0.561
					5	0.575		5	0.751		5	0.624		4	0.501
					5	0.6		5	0.71		5	0.602		4	0.518
					5	0.595		5	0.702		5	0.604		4	0.561
					6	0.795		6	0.911		6	0.628		4	0.169
					6	0.733		6	0.873		6	0.559		4	0.144
					6	0.775		6	0.969		6	0.545		4	0.144
					6	0.798		6	0.767		6	0.524		4	0.145
					6	0.796		6	0.752		6	0.579		4	0.156
					6	0.799		6	0.844		6	0.71		4	0.146
					6	0.551		6	0.966		6	0.599		5	0.615
					6	0.601		6	0.937		6	0.595		5	0.675
					6	0.579		6	0.915		6	0.642		5	0.631
					6	0.598		6	0.862		6	0.557		5	0.729
					6	0.367		6	0.908		6	0.553		5	0.7
					6	0.523		6	0.902		6	0.629		5	0.679
					6	0.644		6	0.811		6	0.496		5	0.735
					6	0.679		6	0.809		6	0.561		5	0.698
					6	0.671		6	0.901		6	0.599		5	0.676
					6	0.608		6	0.671		6	0.529		5	0.67
					6	0.643		6	0.792		6	0.468		5	0.802
					6	0.595		6	0.638		6	0.476		5	0.712
					7	0.77		7	0.767		7	0.531		5	0.777
					7	0.696		7	0.713		7	0.507		5	0.832
					7	0.753		7	0.742		7	0.528		5	0.819
					7	0.761		7	0.684		7	0.459		5	0.836
					7	0.764		7	0.728		7	0.51		5	0.822
					7	0.764		7	0.771		7	0.441		5	0.819
					7	0.637		7	0.875		7	0.544		5	0.755
					7	0.55		7	0.898		7	0.559		5	0.681
					7	0.59		7	0.871		7	0.553		5	0.591
					7	0.584		7	0.892		7	0.538		5	0.685
					7	0.553		7	0.901		7	0.565		5	0.627
					7	0.557		7	0.881		7	0.536		5	0.616
					7	0.61		7	0.834		7	0.486		6	0.665
					7	0.531		7	0.8		7	0.368		6	0.715
					7	0.568		7	0.733		7	0.438		6	0.69
					7	0.603		7	0.669		7	0.32		6	0.718
					7	0.604		7	0.688		7	0.36		6	0.619
					7	0.575		7	0.637		7	0.388		6	0.633
					8	0.703		8	0.738		8	0.479		6	0.794
					8	0.674		8	0.655		8	0.552		6	0.709
					8	0.73		8	0.791		8	0.448		6	0.761
					8	0.699		8	0.646		8	0.486		6	0.705
					8	0.726		8	0.694		8	0.459		6	0.725
					8	0.653		8	0.646		8	0.459		6	0.662
					8	0.525		8	0.88		8	0.512		6	0.75075
					8	0.565		8	0.903		8	0.421		6	0.75075
					8	0.531		8	0.88		8	0.5		6	0.747
					8	0.513		8	0.799		8	0.419		6	0.736
					8	0.493		8	0.838		8	0.484		6	0.785
					8	0.507		8	0.794		8	0.437		6	0.735
					8	0.494		8	0.762		8	0.27		6	0.425
					8	0.484		8	0.82		8	0.287		6	0.375
					8	0.453		8	0.773		8	0.302		6	0.361
					8	0.42		8	0.669		8	0.222		6	0.414
					8	0.476		8	0.733		8	0.257		6	0.416
					8	0.482		8	0.602		8	0.242		6	0.427
														7	0.588
														7	0.595
														7	0.609
														7	0.526
														7	0.488
														7	0.489
														7	0.599
														7	0.579
														7	0.598
														7	0.583
														7	0.557
														7	0.583
														7	0.626
														7	0.587
														7	0.577
														7	0.598
														7	0.613
														7	0.604
														7	0.191
														7	0.184
														7	0.197
														7	0.205
														7	0.186
														7	0.186
														8	0.298
														8	0.307
														8	0.358
														8	0.283
														8	0.273
														8	0.247
														8	0.34
														8	0.336
														8	0.321
														8	0.299
														8	0.364
														8	0.275
														8	0.279
														8	0.309
														8	0.3015
														8	0.3015
														8	0.337
														8	0.281
														8	0.136
														8	0.134
														8	0.134
														8	0.133
														8	0.132
														8	0.133
