# Supplementary material for: Additive Anti-Tumor Effects of Lovastatin and Everolimus In Vitro through Simultaneous Inhibition of Signaling Pathways
Source: PLoS One. 2015 Dec 4;10(12):e0143830. doi: 10.1371/journal.pone.0143830 (PMC4670204; doi:10.1371/journal.pone.0143830)
Supplement: S3 Table — Single values of each Western blot for each protein and cell line line, normalized by dividing by the untreated control. (XLSX) [file pone.0143830.s025.xlsx]

## Sheet: Blatt1
pEGFR									pAKT									pERK									pp70S6K
﻿BON1									﻿BON1									﻿BON1									﻿BON1
experiment	2013-10-02	2013-10-09	2014-03-10	2014-10-06	2014-12-05	mean	SEM		experiment	2013-10-02	2013-10-09	2014-03-10	2014-10-06	2014-12-05	mean	SEM		experiment	2013-10-02	2013-10-09	2014-03-10	2014-10-06	2014-12-05	mean	SEM		experiment	2013-10-02	2013-10-09	2014-03-10	2014-10-06	2014-12-05	mean	SEM
control	1	1	1	1	1	1	0		control	1	1	1	1	1	1	0		control	1	1	1	1	1	1	0		control	1	1	1	1	1	1	0
lovastatin	1.029	0.739	0.806	0.908	0.39	0.7744	0.107862		lovastatin	0.401	0.615	0.54	0.299	0.304	0.4318	0.0633193		lovastatin	0.03	0.41	0.588	0.288	0.667	0.3966	0.113163		lovastatin	0.709	1.113	0.476	1.008	0.701	0.8014	0.114952
everolimus	1.96	1.252	1.23	1.624	1.59	1.5312	0.135021		everolimus	0.284	1.328	0.745	0.67	0.651	0.7356	0.16829		everolimus	0.447	1.153	1.488	0.638	0.656	0.8764	0.1924		everolimus	0.012	0.055	0.482	0.166	0.075	0.158	0.0848098
lovastatin+everolimus	1.986	0.534	0.915	1.245	0.817	1.0994	0.249067		lovastatin+everolimus	0.168	0.738	0.253	0.174	0.07	0.2806	0.117977		lovastatin+everolimus	0.031	0.819	0.421	0.265	0.524	0.412	0.131348		lovastatin+everolimus	0.011	0.029	0.092	0.068	0.021	0.0442	0.0153668
H727	2013-09-26	2013-10-28	2014-03-10	2014-10-06	2014-12-05				H727	2013-09-26	2013-10-28	2014-03-10	2014-10-06	2014-12-05				H727	2013-09-26	2013-10-28	2014-03-10	2014-10-06	2014-12-05				H727	2013-09-26	2013-10-28	2014-03-10	2014-10-06	2014-12-05
control	1	1	1	1	1	1	0		control	1	1	1	1	1	1	0		control	1	1	1	1	1	1	0		control	1	1	1	1	1	1	0
lovastatin	0.801	0.431	0.532	0.296	0.686	0.5492	0.0895809		lovastatin	0.52	0.33	0.392	0.382	1.203	0.5654	0.162436		lovastatin	0.422	1.326	0.9	1.081	0.988	0.9434	0.1485		lovastatin	1.015	0.335	0.173	0.941	0.468	0.5864	0.166967
everolimus	1.217	0.988	0.925	0.773	1.441	1.0688	0.117303		everolimus	1.017	0.951	1.373	1.245	4.917	1.9006	0.757936		everolimus	0.352	0.868	0.648	0.917	1.477	0.8524	0.1853		everolimus	0.087	0.132	0.584	0.217	0.092	0.2224	0.0933523
lovastatin+everolimus	0.74	0.269	0.429	0.307	0.687	0.4864	0.0967717		lovastatin+everolimus	0.61	0.203	0.407	0.388	1.298	0.5812	0.190439		lovastatin+everolimus	1.558	2.189	0.912	0.896	0.771	1.2652	0.268741		lovastatin+everolimus	0.07	0.021	0.144	0.034	0.184	0.0906	0.0316601
HepG2	2013-10-17	2014-05-05	2014-10-27	2014-12-05					HepG2			2014-05-05	2014-10-27	2014-12-05				HepG2		2013-10-17	2014-05-05	2014-10-27	2014-12-05				HepG2		2013-10-17	2014-05-05	2014-10-27
control	1	1	1	1		1	0		control			1	1	1	1	0		control		1	1	1	1	1	0		control		1	1	1		1	0
lovastatin	0.897	0.322	0.79	0.152		0.54025	0.179819		lovastatin			0.283	1.161	0.217	0.553667	0.304264		lovastatin		0.5	1.086	0.628	0.185	0.59975	0.186906		lovastatin		6.465	5.622	5.843		5.97667	0.252364
everolimus	0.809	1.016	1.16	0.25		0.80875	0.199694		everolimus			0.501	0.209	0.446	0.385333	0.0895848		everolimus		0.72	0.241	0.429	1.119	0.62725	0.191249		everolimus		0.426	0.952	1.052		0.81	0.194158
lovastatin+everolimus	0.798	0.152	0.986	0.185		0.53025	0.21246		lovastatin+everolimus			0.099	0.236	0.143	0.159333	0.0403829		lovastatin+everolimus		0.652	0.792	0.372	0.189	0.50125	0.135851		lovastatin+everolimus		0.867	1.34	1.65		1.28567	0.227659
Huh7	2013-10-17	2014-05-05	2014-10-27	2014-12-05					Huh7	2013-09-26	2013-10-17	2014-05-05	2014-10-27	2014-12-05				Huh7		2013-10-17	2014-05-05	2014-10-27	2014-12-05				Huh7	2013-09-26	2013-10-17	2014-05-05	2014-10-27	2014-12-05
control	1	1	1	1		1	0		control	1	1	1	1	1	1	0		control		1	1	1	1	1	0		control	1	1	1	1	1	1	0
lovastatin	0.962	0.371	0.539	0.709		0.64525	0.126127		lovastatin	1.649	0.87	0.215	0.53	0.51	0.7548	0.246446		lovastatin		0.5	0.679	0.637	0.425	0.56025	0.0591007		lovastatin	0.852	0.574	0.652	0.941	0.854	0.7746	0.0690128
everolimus	0.912	0.666	1.148	0.98		0.9265	0.0999979		everolimus	3.126	1.98	2.326	1.974	1.633	2.2078	0.254363		everolimus		0.72	0.738	0.485	0.622	0.64125	0.0579847		everolimus	0.034	0.025	0.035	0.217	0.07	0.0762	0.0360297
lovastatin+everolimus	1.001	0.365	0.517	0.675		0.6395	0.136106		lovastatin+everolimus	2.469	2.801	0.366	0.621	1.318	1.515	0.485909		lovastatin+everolimus		0.652	0.533	0.62	0.657	0.6155	0.0286952		lovastatin+everolimus	0.013	0.003	0.009	0.034	0.008	0.0134	0.00539073
